# Supplementary material for: Efficiency of a novel vertebral body augmentation system (Tektona™) in non-osteoporotic spinal fractures
Source: BMC Musculoskelet Disord. 2022 Apr 13;23:356. doi: 10.1186/s12891-022-05272-2 (PMC9008971; doi:10.1186/s12891-022-05272-2)
Supplement: Supplementary file 1 — Additional file 1. [file 12891_2022_5272_MOESM1_ESM.xlsx]

## Sheet: Feuil1
Patient n°	IPP	Age	Sexe	Date traumatisme	Délai	Date chirurgie	Niveau 1	Magerl N1	EVA	ART TDM	HVA	HVM	HVP	Niveau Tektona	Fixation associée	Percut/open	EVA	ART	Correction	HVA	HVM	HVP	Date recul	Délai	EVA	ART	HVA	HVM	HVP	Reprise	Motif
1		25	M	2018-12-11	2	2018-12-13	L1	A1,3	7	19.4	13.62	16.65	25.62	L1	1	Percut	1	-11.2	-30.6	23.2	22.9	27.9	2021-06-02	29.5738	1	-4.4	24.1	22.6	28.5
2		40	M	2019-07-27	4	2019-07-31	L1	A3,1	8	18.1	13	10.4	23.8	L1	1	Percut	4	2	-16.1	18.1	13.9	22.9
3	27174	42	M	2016-10-12	1	2016-10-13	L2	A3,1		21	14	13	21	L2	1	Percut		5	-16	20	18	22	2017-10-24	12.3279		15	15	14	21	AMO
4		31	M	2021-04-09	2	2021-04-11	L1	A3.1		13	16	20	27	L1	0			-2	-15	20	23	27
5	23483	62	M	2016-11-02	2	2016-11-04	T12	A1,3		21	14	15	22	T12	0			6	-15	18	17	22
6		47	F	2019-11-18	1	2019-11-19	L2	A3,3	9	11.7	9.1	7.3	17.7	L2	1	Percut	3	-2	-13.7	21	16.8	21.7
7		51	M	2017-10-24	3	2017-10-27	T12	A3,1	8	16	11.4	12	25	T12	1	Percut	3	3	-13	22.6	18.6	25.9	2019-10-22	23.7705	3	8.9	17.8	15.1	25.4
8		46	M	2017-11-06	3	2017-11-09	L3	A1,3	8	14	21.4	22	31.8	L3	0		1	1.2	-12.8	26.02	24.9	28.6	2018-05-28	6.55738	1	2.3	25.1	23.7	28.1
9		28	F	2019-03-06	2	2019-03-08	L1	A3,3		19	13	17	24	L1	1	Percut		7	-12	17	18	24
10	35278	23	M	2020-01-01	0	2020-01-01	T12	A3,1		14	19	25	26	T12	0			2	-12	17	20	25
11		61	F	2019-11-17	1	2019-11-18	L1	A3,1		1.5	11.7	9.2	15.6	L1	1	Percut		-10	-11.5	24.7	19.3	24.2	2021-03-27	16.2295	1	-11.5	25	20.4	23.8	1	AMO
12	8006118009	31	F	2016-12-14	2	2016-12-16	L2	A3,1	9	15.3	16.2	18.7	23.7	L2	1	Percut	4	4	-11.3	24.4	21.7	24.9	2017-11-03	10.5574	5	3.5	23.4	20	24.9
13		24	F	2017-10-06	4	2017-10-10	T12	A3,1	8	19.1	11.8	13.4	20.7	T12	1	Percut	1	8.2	-10.9	17.4	15.6	22.8	2018-10-12	12.0328	0	17.3	16.2	15.4	23.3
14	8010033343	49	F	2017-05-21	2	2017-05-23	L5	A3,1	10	8	24.7	18	26.5	L5	0		3	-2.7	-10.7	27.7	21.8	25.6	2018-05-04	11.3443	0	-2.7	27.1	22.4	26.6
15	8009226268	59	F	2017-03-19	4	2017-03-23	L1	A3,1	8	12.6	16.2	11.7	23.4	L1	0		4	2.1	-10.5	21.8	17.4	23.4	2020-02-03	34.3279	3	10	19.1	16.3	22.5
16		32	M	2019-07-13	2	2019-07-15	L1	A3,1		12.4	13	14	19.7	L1	1	Percut	4	2	-10.4	17.2	15.4	20.1	2020-09-08	13.8033	6	5	16.3	14.1	21.5	1	AMO
17		53	M	2021-02-22	3	2021-02-25	L1	A4		18	10.4	13.2	19.3	L1	1	Percut	3	8	-10	13.2	14.3	17.8
18	24736	52	F	2019-12-23	4	2019-12-27	T12	A3,2		18	13	15	23	T12	0			8	-10	20	20	24
19		24	F	2018-02-17	1	2018-02-18	L2	A3,1	2	11.2	15.1	19.4	27.4	L2	1	Percut	2	2	-9.2	26.4	22.2	28	2019-03-08	12.5574	2	5	27.1	21	28.3
20	32252	30	M	2016-01-17	2	2016-01-19	L1	A3,3		10	13	15	25	L1	1			2	-8	21	16	23
21		52	F	2021-01-14	2	2021-01-16	L2	A3.1		9	23	18	27	L2	0			1	-8	23	22	26
22		45	M	2019-09-19	1	2019-09-20	T12	A1,3		15	20.8	20.7	26.9	T12	0			7	-8	20.4	17.4	26.3	2021-02-15	16.8525	4	10	19.1	20	15.4
23		59	M	2018-03-22	1	2018-03-23	T12	A3,1	8	12.8	13.7	10.5	19.8	T12	0		3	5.4	-7.4	18.7	15.4	22.1	2019-04-16	12.7541	2	13.2	14.3	11.4	19.8
24		21	M	2019-01-30	4	2019-02-03	L3	A1,3		7	13.5	15.9	24.4	L3	0		2	-0.1	-7.1	17.6	17.2	24.1
25		36	F	2019-10-30	3	2019-11-02	L2	A1.3		-8	25	19	25	L2	0			-15	-7	24	23	25
26	26127	44	M	2016-06-29	2	2016-07-01	L2	A3,1		9	26	17	26	L2	1	Percut		2	-7	25	20	26
27	31731	33	F	2020-06-09	0	2020-06-09	L2	A3,1		9	19	22	27	L2	0			2	-7	24	23	27
28	30501	36	M	2020-04-01	3	2020-04-04	T10	A3,1		17	16	16	21	T10	0			10	-7	18	19	21
29		48	M	2016-03-30	1	2016-03-31	T12	A3.2		13	15.9	13.1	22.7	T12	0			6	-7	18.9	14.7	23
30		18	F	2017-07-27	3	2017-07-30	L1	A3,1	4	13	14.5	18.4	25.1	L1	0		0	6.1	-6.9	18.7	20	27.8	2019-01-04	17.1475	1	11.7	15.7	18.4	25.2
31		43	F	2017-09-19	4	2017-09-23	L1	A3,1	8	19.3	15.2	15.4	20.4	L1	1	Percut	2	13.1	-6.2	18.6	18.6	22.5	2018-09-17	11.7705	3	14	19.5	18.7	24.1
32	8008984576	24	M	2017-06-03	2	2017-06-05	L1	A1,1	6	9	16.5	19.7	25	L1	0		2	2.8	-6.2	23.2	22	26.4	2018-01-22	7.57377	0	4.5	21.6	22.6	27.3
33		27	M	2016-05-01	1	2016-05-02	L1	A3,1		11	18	24	29	L1	0			5	-6	22	25	30	2018-12-25	31.7049		13	21	24	30
34		41	F	2020-12-16	2	2020-12-18	L2	A3.1		11	17.6	14.5	23.9	L2	0		2	5	-6	19	18	23
35	24422	49	M	2016-07-05	1	2016-07-06	L2	A1,3		4	18	15	25	L2	1			-2	-6	21	18	24
36	23212	52	M	2015-01-20	1	2015-01-21	L2	A3,2		17	18	14	27	L2	1	Percut		11	-6	20	16	28	2016-01-29	12.2295		13	21	12	28
37		52	M	2019-06-16	10	2019-06-26	L2	A1,3		14	18	19	28	L2	0			8	-6	22.4	22.5	28.1
38	22099	58	M	2016-07-03	4	2016-07-07	L5	A3,3		3	21	12	16	L5	0			-3	-6	17	14	15	2019-03-07	31.9016		10	22	3	13
39	24940	52	M	2021-03-12	5	2021-03-17	L1	A3,3		22	11	16	23	L1	1	Percut		17	-5	14	18	22
40	32742	27	M	2016-10-30	1	2016-10-31	L3	A3,1		12	22	21	27	L3	0			7	-5	23	22	27	2017-12-20	13.6066		8	22	20	26
41		21	F	2021-02-14	1	2021-02-15	L5	A3.1		18	17	19	25	L5	0			13	-5	20	20	25
42		21	M	2019-01-30	4	2019-02-03	L1	A1,1		4	17.6	18.5	24.4	L1	0		2	0	-4	19.3	19.8	24
43	26497	47	F	2020-05-27	2	2020-05-29	L1	A1,3		11	17	21	26	L1	0			7	-4	21	23	26	2021-06-23	12.7869		11	18	20	25
44	36043	20	M	2019-01-29	1	2019-01-30	L1	A1,3		5	16	19	26	L1	0			1	-4	20	20	24
45	24422	49	M	2016-07-05	1	2016-07-06	L3	A1,3		1	22	16	26	L3	1			-3	-4	21	19	25
46	8010376929	30	M	2017-06-24	2	2017-06-26	L2	A3,1	8	13.8	24.8	20.8	30.4	L2	0		1	10.2	-3.6	27.5	22.6	31.5	2019-07-05	24.2295	2	16.4	22.9	20.3	30
47	8010271962	42	M	2017-06-02	2	2017-06-04	T10	A3,2	7	5.5	11.8	12.4	21	T10	0		1	2.1	-3.4	15	14.4	21.3	2018-06-22	12.5574	1	4.6	12.6	14.3	20.4
48	36043	20	M	2019-01-29	1	2019-01-30	L3	A3,1		6	13	17	25	L3	0			3	-3	20	18	24
49		47	M	2020-12-22	3	2020-12-25	L2	A3.1		12	18	17	24	L2	0			10	-2	19	19	24
50		62	M	2019-11-03	3	2019-11-06	L4	A1,3	7	-1	20.1	19.9	26.8	L4	0		3	-3	-2	23	23	26.5	2020-03-06	3.96721	0	-1.3	15.6	17.4	24.3
51	25759	50	M	2020-09-10	1	2020-09-11	L4	A2,2		18	23	12	27	L4	1			16	-2	20	18	26
52		61	M	2021-01-27	0	2021-01-27	L5	A3.2		4	26	16	25	L5	0			3	-1	24	20	24
53		64	M	2018-05-29	4	2018-06-02	L1	A3,1	8	3.5	17	11.8	22.2	L1	0		1	4.7	1.2	18.6	13.8	23.5	2020-02-20	20.5902	8	8	21.7	14.1	25.5
